# Supplementary material for: Immature wild orangutans acquire relevant ecological knowledge through sex-specific attentional biases during social learning
Source: PLoS Biol. 2021 May 19;19(5):e3001173. doi: 10.1371/journal.pbio.3001173 (PMC8133475; doi:10.1371/journal.pbio.3001173)
Supplement: S1 Data — (XLSX) [file pbio.3001173.s008.xlsx]

## Sheet: AllFocalsAcrossAllAnalyses
Immature	Mother	Sex	Site	Peering proportions (figure 1ab)	Association proportions (figure 1cd)	Peering target sex (Figure 2a)	Peering target residence (Figure 2b)	Peering target class (Figure 2c)	Diet overlap (figure 3)	Non-subsistance peering (figure 4)	Peering rate (Figure S1)	Association rate (figure S2)	Association proportions mother with others (figure S3ab)	Association proportions mother with infants (figure S3cd)
Albin	Alice	male	Suaq	no	yes	yes	yes	no	no	no	no	no	no	yes
Amor	Alice	male	Suaq	yes	no	no	no	no	no	yes	no	yes	yes	yes
Caka	Cinta	male	Tuanan	no	yes	no	no	no	no	no	yes	no	no	yes
Charlie	Cinta	male	Tuanan	no	yes	yes	yes	no	no	yes	no	no	no	yes
Chindy	Cissy	female	Suaq	yes	yes	yes	yes	yes	yes	yes	yes	yes	yes	yes
Cinnamon	Cissy	female	Suaq	yes	yes	yes	yes	yes	yes	yes	yes	yes	yes	yes
Dalia	Dodi	female	Suaq	yes	no	no	no	no	no	no	no	yes	yes	yes
Danum	Desy	male	Tuanan	yes	yes	no	no	no	yes	yes	yes	yes	yes	yes
Darwin	Desy	male	Tuanan	no	no	no	no	no	no	no	yes	no	no	no
Deri	Desy	male	Tuanan	no	no	yes	yes	no	yes	yes	no	no	no	yes
Diddy	Dodi	male	Suaq	yes	yes	no	no	no	no	yes	no	yes	yes	yes
Eden	Ellie	female	Suaq	yes	yes	yes	yes	yes	no	yes	yes	yes	yes	yes
Frankie	Friska	male	Suaq	yes	yes	yes	yes	yes	yes	yes	yes	yes	yes	yes
Fredy	Friska	male	Suaq	yes	yes	yes	yes	yes	yes	yes	yes	yes	yes	yes
Inky	Inky	male	Suaq	yes	no	yes	yes	no	no	yes	no	yes	yes	no
Ipsy	Inul	female	Tuanan	no	yes	no	no	no	yes	yes	yes	no	no	yes
Ivan	Inul	male	Tuanan	no	yes	no	no	no	no	yes	yes	no	no	yes
Jane	Juni	female	Tuanan	yes	yes	no	no	no	no	yes	yes	yes	yes	yes
Jerry	Jinak	male	Tuanan	no	yes	no	no	no	no	yes	no	no	no	yes
Jip	Juni	male	Tuanan	yes	yes	yes	yes	yes	yes	yes	yes	yes	yes	yes
Joya	Jinak	male	Tuanan	yes	yes	no	yes	no	yes	yes	yes	yes	yes	yes
Kahiyu	Kondor	female	Tuanan	yes	no	no	no	no	no	yes	yes	yes	yes	yes
Ketambe	Kerry	male	Tuanan	no	yes	no	no	no	no	no	yes	no	no	yes
Kino	Kerry	male	Tuanan	yes	yes	yes	yes	yes	yes	yes	yes	yes	yes	yes
Kondor	Kerry	female	Tuanan	no	no	no	no	no	yes	no	no	no	no	no
Lilly	Lisa	female	Suaq	yes	yes	yes	yes	no	yes	yes	yes	yes	yes	no
Lois	Lisa	male	Suaq	yes	yes	yes	yes	yes	yes	yes	yes	yes	yes	yes
Luther	Lilly	male	Suaq	no	no	no	no	no	no	yes	no	no	no	yes
Mawas	Mindy	female	Tuanan	yes	yes	yes	yes	yes	yes	yes	yes	yes	yes	yes
Merkur	Milo	male	Tuanan	no	no	no	no	no	no	no	yes	no	no	yes
Milo	Mindy	female	Tuanan	no	no	no	no	no	yes	no	no	no	no	no
Moby	Mindy	female	Tuanan	no	yes	no	no	no	no	no	yes	no	no	yes
Olala	Okume	female	Suaq	yes	yes	no	no	no	no	yes	no	yes	yes	yes
Pepito	Piniata	male	Suaq	yes	no	no	no	no	no	no	no	yes	yes	yes
Petzy	Pinky	male	Tuanan	yes	yes	yes	yes	yes	yes	yes	yes	yes	yes	yes
Roki	Rika	male	Tuanan	no	no	yes	yes	no	no	no	no	no	no	yes
Ronaldo	Raffi	male	Suaq	yes	yes	no	no	no	no	yes	yes	yes	yes	yes
Sazu	Sarabi	male	Suaq	no	no	no	no	no	no	no	no	no	no	yes
Simba	Sarabi	male	Suaq	no	no	no	no	no	no	no	no	no	no	yes
Sony	Sidony	male	Tuanan	yes	yes	no	no	no	no	yes	yes	yes	yes	yes
Tornado	Tiara	male	Suaq	yes	no	no	no	no	no	yes	no	yes	yes	yes
Tuktuk	Tina	male	Tuanan	yes	yes	yes	yes	yes	no	no	yes	yes	yes	yes
Uba	Uni	male	Tuanan	no	yes	no	no	no	no	no	no	no	no	yes
Yasmine	Yani	female	Tuanan	no	yes	no	no	no	no	no	no	no	no	yes
Pina	Pinky	female	Tuanan	no	no	no	no	no	no	no	no	no	no	no
Streisel	Sidony	female	Tuanan	no	no	no	no	no	no	no	no	no	no	no
Ian	Intai	male	Suaq	no	yes	no	no	no	no	no	no	no	no	no
Nuk	Nora	male	Suaq	no	no	no	no	no	no	no	no	no	no	no
Rendang	Raffi	male	Suaq	no	no	no	no	no	no	no	no	no	no	no
Kilmino	Kondor	male	Tuanan	no	no	no	no	no	no	no	no	no	no	no

## Sheet: Fig1ab Peering at mothers
Immature	Age	Site	Sex	Nr of peering events	Proportion of peering events directed at the mother
1	5	Suaq	female	75	0.733333
1	6	Suaq	female	5	0.8
2	2	Suaq	female	6	1
2	3	Suaq	female	12	0.833333
2	5	Suaq	female	183	0.885246
2	6	Suaq	female	9	1
2	7	Suaq	female	56	0.982143
3	2	Suaq	female	5	1
4	2	Suaq	female	163	0.98773
4	3	Suaq	female	96	0.875
4	4	Suaq	female	32	0.90625
5	6	Suaq	female	12	1
5	7	Suaq	female	51	0.960784
5	8	Suaq	female	9	1
6	3	Suaq	female	8	1
7	2	Tuanan	female	9	1
7	3	Tuanan	female	5	0.8
8	2	Tuanan	female	14	1
9	4	Tuanan	female	22	0.954545
9	5	Tuanan	female	7	0.285714
9	6	Tuanan	female	15	1
9	7	Tuanan	female	8	1
10	2	Suaq	male	22	1
11	5	Suaq	male	5	1
12	2	Suaq	male	5	0.8
12	4	Suaq	male	98	0.928571
12	5	Suaq	male	91	0.879121
12	6	Suaq	male	89	0.831461
13	2	Suaq	male	85	0.988235
13	3	Suaq	male	102	1
13	4	Suaq	male	162	0.969136
13	6	Suaq	male	52	0.942308
14	5	Suaq	male	7	0.857143
15	3	Suaq	male	170	0.923529
15	4	Suaq	male	82	0.95122
15	6	Suaq	male	60	0.683333
15	7	Suaq	male	231	0.857143
15	8	Suaq	male	40	0.725
16	5	Suaq	male	9	0.888889
17	2	Suaq	male	12	1
18	3	Suaq	male	7	1
18	4	Suaq	male	5	1
19	2	Tuanan	male	33	1
20	5	Tuanan	male	16	0.9375
20	6	Tuanan	male	8	0.375
20	7	Tuanan	male	38	0.5
20	8	Tuanan	male	8	0.625
21	2	Tuanan	male	10	1
21	3	Tuanan	male	14	0.785714
22	4	Tuanan	male	5	1
22	6	Tuanan	male	28	0.535714
23	5	Tuanan	male	9	0.666667
23	8	Tuanan	male	16	0.8125
24	3	Tuanan	male	12	1
24	4	Tuanan	male	9	1
25	4	Tuanan	male	8	0.375

## Sheet: Fig1cd Close associations 
Immature	Age	Site	Sex	Association time (h)	Proportion of association time spent close
1	5	Suaq	female	99.0833	0.0151388
1	6	Suaq	female	23.5	0.0177305
2	2	Suaq	female	24.7667	0
2	5	Suaq	female	138.333	0.0701205
2	7	Suaq	female	17.2333	0.0270793
3	2	Suaq	female	152.767	0.0432031
3	3	Suaq	female	68.5333	0.122082
3	4	Suaq	female	29.7667	0.141097
4	6	Suaq	female	12.6667	0.0131579
4	7	Suaq	female	171.333	0.020428
4	8	Suaq	female	25.75	0.0161812
5	3	Suaq	female	22.8667	0.0772595
6	7	Tuanan	female	16.6333	0.0280561
6	8	Tuanan	female	11.5667	0.0691643
7	4	Tuanan	female	14.9333	0.316964
7	5	Tuanan	female	42	0.353968
8	4	Tuanan	female	48.6	0.189986
8	5	Tuanan	female	59.1667	0.143099
8	6	Tuanan	female	15.4	0.11039
9	2	Tuanan	female	12.9333	0.206186
9	3	Tuanan	female	30.1333	0.232301
10	3	Tuanan	female	13	0.0666667
11	4	Suaq	male	11.4	0.0204678
12	5	Suaq	male	22.3333	0.0791045
12	6	Suaq	male	17.4667	0.0267176
13	2	Suaq	male	35.8	0.0148976
13	4	Suaq	male	53.1667	0.0858934
13	5	Suaq	male	40.7667	0.132461
13	6	Suaq	male	35.2	0.227273
14	3	Suaq	male	60.75	0.0137174
14	4	Suaq	male	70.5	0.0224586
14	6	Suaq	male	35.6	0.0683521
15	4	Suaq	male	15.9167	0.052356
16	3	Suaq	male	46.4	0.126437
16	4	Suaq	male	158.733	0.048509
16	6	Suaq	male	74.4667	0.0658013
16	7	Suaq	male	328.967	0.0820752
16	8	Suaq	male	134.267	0.152185
17	6	Suaq	male	41.5333	0.00321027
18	2	Tuanan	male	11.1667	0.122388
18	3	Tuanan	male	58.5667	0.0381332
19	5	Tuanan	male	10.4667	0.238854
19	7	Tuanan	male	17.1333	0.124514
20	2	Tuanan	male	18.2667	0.0182482
20	3	Tuanan	male	13.2333	0.211587
20	6	Tuanan	male	12.1	0.121212
21	2	Tuanan	male	123.1	0.0314108
21	3	Tuanan	male	92.9333	0.11693
22	7	Tuanan	male	11.2	0.00892857
23	5	Tuanan	male	42.5	0.0705882
23	6	Tuanan	male	109.267	0.0463697
23	7	Tuanan	male	120.433	0.121229
23	8	Tuanan	male	18.6	0.0394265
24	3	Tuanan	male	15.8333	0.252632
24	4	Tuanan	male	10.3333	0.177419
25	4	Tuanan	male	40.7333	0.242226
26	4	Tuanan	male	131.333	0.100508
26	6	Tuanan	male	146.133	0.183394
26	7	Tuanan	male	74.4333	0.158979
26	8	Tuanan	male	29.1667	0.0914286
27	4	Tuanan	male	35.9333	0.242115
27	6	Tuanan	male	13.7667	0.140436
27	7	Tuanan	male	73.2	0.103825
28	4	Tuanan	male	57.9333	0.0529344
28	5	Tuanan	male	28.2667	0
28	6	Tuanan	male	14.6	0
28	7	Tuanan	male	62.5667	0.043154
29	4	Tuanan	male	102.467	0.213077
29	5	Tuanan	male	109.7	0.0838651
29	6	Tuanan	male	131.433	0.102206
30	6	Tuanan	male	11.4667	0.447674

## Sheet: Fig2a Sex of target
Immature	Site	Sex	Nr of events	Proportion of peering events directed at adult males
1	Suaq	female	10	0.7
2	Suaq	female	17	0.176471
3	Suaq	female	17	0.529412
4	Suaq	female	2	1
5	Tuanan	female	4	0.5
6	Suaq	male	1	1
7	Tuanan	male	1	1
8	Tuanan	male	2	1
9	Suaq	male	19	0.368421
10	Suaq	male	4	0.75
11	Suaq	male	1	1
12	Tuanan	male	26	0.846154
13	Tuanan	male	15	1
14	Suaq	male	67	0.925373
15	Tuanan	male	6	1
16	Tuanan	male	1	1
17	Tuanan	male	5	1

## Sheet: Fig2b Residence-Status of targe
Immature	Site	Sex	Nr of events	Proportion of peering events directed at residents
1	Suaq	female	17	0.588235
2	Suaq	female	23	0.869565
3	Suaq	female	17	0.470588
4	Suaq	female	2	0
5	Suaq	female	1	1
6	Tuanan	female	6	0.666667
7	Suaq	male	1	0
8	Tuanan	male	1	0
9	Tuanan	male	2	0
10	Suaq	male	33	0.363636
11	Suaq	male	8	0.625
12	Suaq	male	1	0
13	Tuanan	male	27	0.148148
14	Tuanan	male	3	1
15	Tuanan	male	15	0
16	Suaq	male	80	0.1625
17	Tuanan	male	6	0
18	Tuanan	male	1	0
19	Tuanan	male	5	0

## Sheet: Fig2c Class of target
Immature	Sex-age-class of demonstrator	Site	Sex	Nr of total peering events	Proportion of peering events directed at respective age-sex-classes
1	adult female	Suaq	female	17	0.176471
2	adult female	Suaq	female	23	0.608696
3	adult female	Suaq	female	17	0.470588
4	adult female	Tuanan	female	6	0.333333
5	adult female	Suaq	male	33	0.363636
6	adult female	Suaq	male	8	0.125
7	adult female	Tuanan	male	27	0.148148
8	adult female	Tuanan	male	15	0
9	adult female	Suaq	male	80	0.0625
10	adult female	Tuanan	male	6	0
11	adult female	Tuanan	male	5	0
1	flanged male	Suaq	female	17	0.0588235
2	flanged male	Suaq	female	23	0.0434783
3	flanged male	Suaq	female	17	0
4	flanged male	Tuanan	female	6	0
5	flanged male	Suaq	male	33	0.030303
6	flanged male	Suaq	male	8	0
7	flanged male	Tuanan	male	27	0.777778
8	flanged male	Tuanan	male	15	0
9	flanged male	Suaq	male	80	0.0125
10	flanged male	Tuanan	male	6	0
11	flanged male	Tuanan	male	5	0
1	juvenile	Suaq	female	17	0.411765
2	juvenile	Suaq	female	23	0.26087
3	juvenile	Suaq	female	17	0
4	juvenile	Tuanan	female	6	0.333333
5	juvenile	Suaq	male	33	0.424242
6	juvenile	Suaq	male	8	0.5
7	juvenile	Tuanan	male	27	0.037037
8	juvenile	Tuanan	male	15	0
9	juvenile	Suaq	male	80	0.1625
10	juvenile	Tuanan	male	6	0
11	juvenile	Tuanan	male	5	0
1	unflanged male	Suaq	female	17	0.352941
2	unflanged male	Suaq	female	23	0.0869565
3	unflanged male	Suaq	female	17	0.529412
4	unflanged male	Tuanan	female	6	0.333333
5	unflanged male	Suaq	male	33	0.181818
6	unflanged male	Suaq	male	8	0.375
7	unflanged male	Tuanan	male	27	0.037037
8	unflanged male	Tuanan	male	15	1
9	unflanged male	Suaq	male	80	0.7625
10	unflanged male	Tuanan	male	6	1
11	unflanged male	Tuanan	male	5	1

## Sheet: Fig3ab DietOverlap
Immature	Site	Sex	NrFBoutsTotal	% of mothers diet eaten by the immature	% of immature's diet only eaten by immature
1	Suaq	F	3487	71.4286	13.4615
2	Suaq	F	3471	76.8293	10
3	Suaq	F	2821	76.1905	7.69231
4	Suaq	F	4574	39.2	28.9855
5	Suaq	F	4839	65.4545	7.69231
6	Tuanan	F	6938	71.7949	13.8462
7	Tuanan	F	33401	86.2903	18.3206
8	Tuanan	F	16541	76.3158	15.534
9	Tuanan	F	43211	80.5369	16.6667
10	Suaq	M	3230	54	22.8571
11	Suaq	M	5682	51.0204	18.0328
12	Tuanan	M	5090	71.6418	20
13	Tuanan	M	6792	78.3784	10.7692
14	Tuanan	M	5636	69.0476	13.4328
15	Tuanan	M	8605	70.9459	7.07965
16	Tuanan	M	17336	74.5283	15.0538
17	Tuanan	M	6656	59.1837	19.4444

## Sheet: Fig4 NonSubsistencePeer
Immature	Site	Sex	Total non Subsistence Peering	Proportion of nonsubsistence peering at individuals other than the mother
1	Suaq	female	12	0.25
2	Suaq	female	44	0.363636
3	Suaq	female	54	0.12963
4	Suaq	female	11	0.181818
5	Suaq	female	1	0
6	Tuanan	female	1	1
7	Tuanan	female	1	0
8	Tuanan	female	3	0
9	Tuanan	female	30	0.333333
10	Suaq	male	3	0
11	Suaq	male	1	0
12	Suaq	male	54	0.388889
13	Suaq	male	62	0.0806452
14	Suaq	male	3	0
15	Suaq	male	90	0.133333
16	Suaq	male	1	0
17	Suaq	male	4	0
18	Suaq	male	3	0
19	Tuanan	male	3	0.666667
20	Tuanan	male	14	0.214286
21	Tuanan	male	1	1
22	Tuanan	male	1	0
23	Tuanan	male	2	0
24	Tuanan	male	22	0.454545
25	Tuanan	male	11	0
26	Tuanan	male	30	0.833333
27	Tuanan	male	10	0.5
28	Tuanan	male	7	0.142857

## Sheet: S1Fig OverallPeeringRates
Immature	Age	Site	Sex	Overall peering rate (events/hour)	Nr of events	Follow hours
1	5	Suaq	female	1.51494	71	46.8667
1	8	Suaq	female	0	0	77.5
2	2	Suaq	female	0.204694	25	122.133
2	6	Suaq	female	0.0901804	3	33.2667
2	7	Suaq	female	0.155491	16	102.9
3	4	Suaq	female	0.330954	34	102.733
4	6	Suaq	female	0.347284	13	37.4333
4	7	Suaq	female	0.87296	41	46.9667
5	6	Tuanan	female	0	0	51.8
6	2	Tuanan	female	0.0950119	4	42.1
6	3	Tuanan	female	0.0191908	4	208.433
6	4	Tuanan	female	0.144753	10	69.0833
6	5	Tuanan	female	0.345711	36	104.133
7	2	Tuanan	female	0.303965	23	75.6667
8	2	Tuanan	female	0	0	81.0167
8	3	Tuanan	female	0.0205222	3	146.183
8	4	Tuanan	female	0.120332	21	174.517
8	5	Tuanan	female	0.0724055	9	124.3
8	6	Tuanan	female	0.0415512	6	144.4
9	2	Tuanan	female	0.106852	19	177.817
9	3	Tuanan	female	0.160521	23	143.283
10	2	Suaq	male	0.15932	20	125.533
10	6	Suaq	male	0.28222	10	35.4333
10	7	Suaq	male	0.172117	10	58.1
11	2	Suaq	male	0.89854	80	89.0333
11	3	Suaq	male	1.16827	109	93.3
11	6	Suaq	male	0	0	121.7
12	3	Suaq	male	0.268618	41	152.633
12	4	Suaq	male	0.344828	29	84.1
12	8	Suaq	male	0.166378	32	192.333
13	2	Suaq	male	1.10169	52	47.2
14	2	Tuanan	male	0.0940808	4	42.5167
14	3	Tuanan	male	0.125962	6	47.6333
14	4	Tuanan	male	0.214746	10	46.5667
15	2	Tuanan	male	0.129738	17	131.033
15	3	Tuanan	male	0.0226415	1	44.1667
15	4	Tuanan	male	0	0	122.8
16	2	Tuanan	male	0.136924	20	146.067
17	3	Tuanan	male	0.0217628	3	137.85
18	5	Tuanan	male	0.0617239	14	226.817
18	6	Tuanan	male	0.042649	6	140.683
18	7	Tuanan	male	0.101323	12	118.433
19	2	Tuanan	male	0.141476	10	70.6833
19	3	Tuanan	male	0.119858	22	183.55
19	4	Tuanan	male	0.0607991	7	115.133
19	5	Tuanan	male	0.0539508	8	148.283
19	6	Tuanan	male	0.274809	12	43.6667
20	2	Tuanan	male	0.0420942	8	190.05
20	3	Tuanan	male	0.0527797	5	94.7333
20	4	Tuanan	male	0.196813	28	142.267
21	4	Tuanan	male	0.0446097	4	89.6667
21	5	Tuanan	male	0	0	106.033
21	6	Tuanan	male	0.0705813	12	170.017
21	7	Tuanan	male	0.0736278	11	149.4
22	2	Tuanan	male	0.0872347	10	114.633
23	4	Tuanan	male	0.0431034	2	46.4
23	7	Tuanan	male	0.172994	18	104.05
23	8	Tuanan	male	0.167528	20	119.383
24	3	Tuanan	male	0.330618	23	69.5667
24	4	Tuanan	male	0.0677456	9	132.85
25	4	Tuanan	male	0.0688637	14	203.3
25	5	Tuanan	male	0.0647948	6	92.6
25	6	Tuanan	male	0.26205	28	106.85

## Sheet: S2Fig OverallAssociationRates
Immature	Age	Site	Sex	Overall association rate (association time/hour)	Association time	Follow hours
1	5	Suaq	female	1.52163	99.0833	65.1167
1	6	Suaq	female	0.735524	23.5	31.95
1	8	Suaq	female	0.49157	58.8	119.617
1	9	Suaq	female	0	0	26.0833
2	2	Suaq	female	1.05091	173.067	164.683
2	3	Suaq	female	0.104499	3.6	34.45
2	5	Suaq	female	0.41232	138.333	335.5
2	6	Suaq	female	0.145875	4.83333	33.1333
2	7	Suaq	female	0.161588	17.2333	106.65
3	2	Suaq	female	0.0515075	1.36667	26.5333
4	0	Suaq	female	0	0	129.233
4	2	Suaq	female	0.631269	157.133	248.917
4	3	Suaq	female	0.281914	66.7667	236.833
4	4	Suaq	female	0.248159	29.7667	119.95
5	6	Suaq	female	0.212945	12.6667	59.4833
5	7	Suaq	female	1.31223	171.333	130.567
5	8	Suaq	female	0.18439	25.75	139.65
6	4	Tuanan	female	0.0176991	0.533333	30.1333
6	6	Tuanan	female	0.0758649	6.06667	79.9667
6	7	Tuanan	female	0.0535523	16.6333	310.6
6	8	Tuanan	female	0.185624	26.9	144.917
6	9	Tuanan	female	0	0	88.25
7	1	Tuanan	female	0	0	108.883
7	2	Tuanan	female	0.112897	9.13333	80.9
7	3	Tuanan	female	0.0122869	3.26667	265.867
7	4	Tuanan	female	0.145715	14.9333	102.483
7	5	Tuanan	female	0.518519	42	81
8	0	Tuanan	female	0	0	85.6833
8	1	Tuanan	female	0	0	99.9333
8	2	Tuanan	female	0.0232808	2.16667	93.0667
9	2	Tuanan	female	0.0359298	4.26667	118.75
9	3	Tuanan	female	0.0379766	8.33333	219.433
9	4	Tuanan	female	0.273777	48.6	177.517
9	5	Tuanan	female	0.286038	37.9	132.5
9	6	Tuanan	female	0.0740503	15.4	207.967
9	7	Tuanan	female	0.0294642	8.53333	289.617
10	1	Tuanan	female	0	0	51.4
10	2	Tuanan	female	0.0567376	16	282
10	3	Tuanan	female	0.211338	30.1333	142.583
10	4	Tuanan	female	0.160079	5.4	33.7333
11	1	Tuanan	female	0	0	25.9333
12	8	Tuanan	female	0.0743924	16.7333	224.933
13	1	Suaq	male	0	0	224.9
13	2	Suaq	male	1.10752	204.467	184.617
13	4	Suaq	male	0.576854	53.1667	92.1667
13	5	Suaq	male	0.289673	40.7667	140.733
13	6	Suaq	male	0.240382	35.2	146.433
14	2	Suaq	male	0	0	112.517
14	3	Suaq	male	0.390885	60.75	155.417
14	4	Suaq	male	0.344387	58.3333	169.383
14	6	Suaq	male	0.0929672	19.3	207.6
15	4	Suaq	male	0.38711	15.9167	41.1167
16	1	Suaq	male	0	0	119.4
16	3	Suaq	male	0.207637	46.4	223.467
16	4	Suaq	male	0.962023	157.9	164.133
16	5	Suaq	male	0.301255	8.4	27.8833
16	6	Suaq	male	1.53508	41.9333	27.3167
16	7	Suaq	male	1.04555	361.5	345.75
16	8	Suaq	male	0.470404	140.133	297.9
17	1	Suaq	male	0	0	35.9333
18	3	Suaq	male	0	0	46.4333
19	5	Suaq	male	0	0	25.9
20	1	Suaq	male	0	0	139.167
21	2	Suaq	male	1.24662	115.417	92.5833
22	1	Suaq	male	0	0	164.133
23	4	Suaq	male	0.210046	5.36667	25.55
24	2	Tuanan	male	0.997558	47.6667	47.7833
24	3	Tuanan	male	0.552603	58.5667	105.983
24	4	Tuanan	male	0.0408017	1.9	46.5667
25	6	Tuanan	male	0.0130785	0.433333	33.1333
25	7	Tuanan	male	0.101631	17.1333	168.583
25	8	Tuanan	male	0	0	63.2
26	2	Tuanan	male	0.116695	18.2667	156.533
26	3	Tuanan	male	0.189434	8.36667	44.1667
26	4	Tuanan	male	0.0150082	2.43333	162.133
26	6	Tuanan	male	0.047241	12.1	256.133
27	1	Tuanan	male	0	0	30.3333
27	2	Tuanan	male	0.0989908	15.3667	155.233
28	1	Tuanan	male	0	0	108.083
28	3	Tuanan	male	0.455518	92.9333	204.017
29	7	Tuanan	male	0.149101	11.2	75.1167
29	8	Tuanan	male	0.0595745	6.06667	101.833
30	5	Tuanan	male	0.132605	42.5	320.5
30	6	Tuanan	male	0.558147	109.267	195.767
30	7	Tuanan	male	0.613835	113.733	185.283
30	8	Tuanan	male	0.108215	33.8333	312.65
30	9	Tuanan	male	0	0	171.583
31	0	Tuanan	male	0	0	49
31	1	Tuanan	male	0	0	134.8
31	2	Tuanan	male	0.0517954	3.96667	76.5833
31	3	Tuanan	male	0.0404521	9.06667	224.133
31	4	Tuanan	male	0.0618762	10.3333	167
31	5	Tuanan	male	0.0258384	4.86667	188.35
31	6	Tuanan	male	0.00582092	0.566667	97.35
32	2	Tuanan	male	0.0334834	8.8	262.817
32	3	Tuanan	male	0.0295567	4.2	142.1
32	4	Tuanan	male	0.250205	40.7333	162.8
33	1	Tuanan	male	0	0	134.15
34	4	Tuanan	male	0.821775	131.333	159.817
34	5	Tuanan	male	0.0680042	8.7	127.933
34	6	Tuanan	male	0.70505	146.133	207.267
34	7	Tuanan	male	0.356624	74.4333	208.717
34	8	Tuanan	male	0.212362	39.5667	186.317
35	0	Tuanan	male	0	0	84.7
35	1	Tuanan	male	0	0	146.033
35	2	Tuanan	male	0.0325163	4.33333	133.267
36	4	Tuanan	male	0.748092	35.9333	48.0333
36	7	Tuanan	male	0.520379	73.2	140.667
36	8	Tuanan	male	0.0208515	6.36667	305.333
37	0	Tuanan	male	0	0	95.4167
37	1	Tuanan	male	0	0	109.9
37	4	Tuanan	male	0.189088	57.9333	306.383
37	5	Tuanan	male	0.304598	28.2667	92.8
37	6	Tuanan	male	0.0644355	14.6	226.583
37	7	Tuanan	male	0.536669	62.5667	116.583
38	5	Tuanan	male	0.49237	109.7	222.8
38	6	Tuanan	male	0.684489	131.433	192.017
38	4	Tuanan	male	0.575171	102.467	178.15

[truncated: 2 more sheets: S3Fig ab AssocMotherToOther, S3Fig cd AssocMotherInfant]
